# Supplementary material for: New South American species of Lamiinae (Coleoptera, Cerambycidae)
Source: Zookeys. 2016 Dec 2;(637):81–8. doi: 10.3897/zookeys.637.11001 (PMC5240123; doi:10.3897/zookeys.637.11001)
Supplement: XML Treatment for Ataxia camiriensis [file zookeys.637.11001-treatment1.xml]

<!DOCTYPE tp:taxon-treatment
  PUBLIC "-//TaxonX//DTD Taxonomic Treatment Publishing DTD v0 20100105//EN" "tax-treatment-NSO.dtd">
<tp:taxon-treatment xmlns:tp="http://www.plazi.org/taxpub"><tp:treatment-meta><kwd-group><label>Taxon classification</label><kwd><named-content content-type="kingdom">Animalia</named-content></kwd><kwd><named-content content-type="order">Coleoptera</named-content></kwd><kwd><named-content content-type="family">Cerambycidae</named-content></kwd></kwd-group><mixed-citation publication-type="journal"><person-group><name><surname>Galileo</surname><given-names>Maria Helena M.</given-names></name><name><surname>Santos-Silva</surname><given-names>Antonio</given-names></name></person-group><article-title>New South American species of <tp:taxon-name><tp:taxon-name-part taxon-name-part-type="subfamily">Lamiinae</tp:taxon-name-part></tp:taxon-name> (<tp:taxon-name><tp:taxon-name-part taxon-name-part-type="order">Coleoptera</tp:taxon-name-part></tp:taxon-name>, <tp:taxon-name><tp:taxon-name-part taxon-name-part-type="family">Cerambycidae</tp:taxon-name-part></tp:taxon-name>)</article-title><source>Zookeys</source><day>2</day><month>12</month><year>2016</year><volume>2016</volume><issue>637</issue><fpage>81</fpage><lpage>88</lpage><pub-id pub-id-type="doi">10.3897/zookeys.637.11001</pub-id></mixed-citation></tp:treatment-meta><tp:nomenclature><tp:taxon-name>
            <tp:taxon-name-part taxon-name-part-type="genus">Ataxia</tp:taxon-name-part>
            <tp:taxon-name-part taxon-name-part-type="species">camiriensis</tp:taxon-name-part>
            <object-id xmlns:xlink="http://www.w3.org/1999/xlink" content-type="zoobank" xlink:type="simple">http://zoobank.org/2E15B030-78CE-45E5-B295-5669AD8E9BC5</object-id>
          </tp:taxon-name><tp:taxon-status xmlns:xlink="http://www.w3.org/1999/xlink" xlink:type="simple">sp. n.</tp:taxon-status><xref ref-type="fig" rid="F1">Figs 1</xref><xref ref-type="fig" rid="F1">, 2</xref><xref ref-type="fig" rid="F1">, 3</xref><xref ref-type="fig" rid="F1">, 4</xref></tp:nomenclature><tp:treatment-sec sec-type="diagnosis" id="SECID0ENDAC"><title>Diagnosis.</title><p>The pronotum without large white pubescence or central band of contrasting pubescence, elytral pubescence not white along suture, and elytral apex widely truncate distinguish this species.</p></tp:treatment-sec><tp:treatment-sec sec-type="description" id="SECID0ESDAC"><title>Description.</title><p>
            <bold>Female.</bold> Integument dark brown, almost black, except basal half of antennomeres IV–V, basal third of VI, and basal quarter of VII dark reddish brown. Pubescence obscuring nearly all integument.</p><p>
            <bold><italic>Head</italic>.</bold> Frons finely, sparsely punctate; with dense pale golden pubescence interspersed with sparse, long, erect pale yellow and brown setae. Vertex with pale golden pubescence between antennal tubercles and upper eye lobes (this pubescence slightly projected after posterior edge of upper eye lobes), interspersed with long, erect, sparse pale yellow and brown setae; remaining surface with dense greenish-brown pubescence, less dense along coronal suture. Tempora and gena with dense greenish-brown pubescence (more pale yellow depending on angle of light) interspersed with long, erect, sparse pale yellow setae and some thick, brown setae behind lower eye lobe. Submentum with short, decumbent, moderately sparse pale yellow pubescence, denser close to mentum, interspersed with long, erect, sparse pale yellow setae. Labrum with long, decumbent pale yellow and yellowish-brown setae almost obscuring integument, and dense fringe of golden pubescence on distal margin. Distance between upper eye lobes 0.45 times length of scape; distance between lower eye lobes in frontal view 0.75 times length of scape. Antennae 1.55 times elytral length, reaching elytral apex at distal quarter of antennomere IX; scape with narrow apical cicatrix, dorsally and laterally with greenish-brown pubescence interspersed with whitish pubescence, ventrally mostly with whitish pubescence, with long, erect, sparse, thick dark brown setae; pedicel and antennomere III with whitish pubescence except pale yellow pubescence exposing integument on dorsal half (not reaching apex); antennomeres IV–X with whitish pubescence on basal area (covering basal half on IV–V, gradually wider toward X); antennomere XI with whitish pubescence; ventral side of antennomeres with long, erect, white setae on basal half, dark brown on distal half (sparser toward XI); dorsal apex of antennomeres III–X with long, erect dark brown setae (gradually shorter toward X); antennal formula (ratio) based on length of antennomere III: scape = 1.04; pedicel = 0.28; IV = 1.42; V = 1.21; VI = 1.06; VII = 0.95; VIII = 0.85; IX = 0.80; X = 0.74; XI = 0.61.</p><p>
            <bold><italic>Thorax</italic>.</bold> Prothorax 1.3 times wider than long (including lateral tubercles); lateral tubercle conical, with blunt apex, placed at about midlength. Pronotum with 5 gibbosities: one on each side of basal half, subcircular, slightly distinct; one on each side of distal half, subcircular, well-marked; one centrally, elongate, slightly distinct. Pronotal surface coarsely, sparsely punctate; basal half with pale yellow pubescence, with some areas more whitish; distal half with greenish-brown pubescence, more pale yellow on some areas; with long, erect, sparse pale yellow setae and thick dark brown setae on distal half. Sides of prothorax coarsely, sparsely punctate close to pronotum, almost smooth toward ventral side; pubescence as on pronotum. Prosternum with yellowish-white pubescence partially obscuring integument, denser, more pale yellow toward apex of prosternal process. Ventral side of meso- and metathorax with pubescence mostly pale yellow, slightly marmorate with greenish-yellow and yellowish-white pubescence; metasternum with long, erect, sparse pale yellow setae; mesosternal process with tubercle slightly projected. Scutellum with greenish-brown pubescence. <italic>Elytra</italic>. Coarsely, sparsely punctate, more so toward apex; slightly longitudinally sulcate along suture; with low, but distinct carina from apex of basal third to near apex, close to margin of longitudinal sulcus; with two other longitudinal carina, less distinct, between the former and lateral curvature; circum-scutellar region with whitish pubescence; basal 4/5 with greenish-brown pubescence marmorate with pale yellow and yellowish-white pubescence, except lateral area of basal third with pale yellow pubescence (not reaching base) and area on basal declivity and circum-scutellar with white pubescence (more silver on declivity and inconspicuous depending on angle of light); distal fifth with large lateral macula with white pubescence; laterodistal apex with dark brown pubescence; with small, sparse glabrous areas, mainly along suture; with thick, sparse, erect dark brown setae; apex widely truncate. <italic>Legs</italic>. Femora with greenish-brown pubescence, pale yellow ventrally on basal third. Tibiae mostly with greenish-brown pubescence, distinctly golden dorsally on transverse sulcus of mesotibiae and distal area of meso- and metatibiae.</p><p>
            <bold><italic>Abdomen</italic>.</bold> Ventrites with pale yellow pubescence (more green or golden depending on angle of light source), except distal area of ventrite V with dark brown pubescence; sides of ventrite with long, decumbent, sparse pale yellow setae.</p><!--PageBreak--><p>
            <bold><italic>Male</italic>.</bold> It differs from female mainly by the antennae distinctly longer (about 1.8 times longer than elytra), surpassing elytral apex at about midlength of antennomere VIII.</p><fig id="F1" position="float" orientation="portrait"><label>Figures 1–8.</label><caption><p>
          <bold>1–4</bold> <italic><tp:taxon-name><tp:taxon-name-part taxon-name-part-type="genus">Ataxia</tp:taxon-name-part> <tp:taxon-name-part taxon-name-part-type="species">camiriensis</tp:taxon-name-part></tp:taxon-name></italic> sp. n., holotype female: <bold>1</bold> dorsal habitus <bold>2</bold> ventral habitus <bold>3</bold> lateral habitus <bold>4</bold> head, frontal view <bold>5–8</bold> <italic><tp:taxon-name><tp:taxon-name-part taxon-name-part-type="genus">Falsamblesthis</tp:taxon-name-part> <tp:taxon-name-part taxon-name-part-type="species">uniformis</tp:taxon-name-part></tp:taxon-name></italic> sp. n., holotype female: <bold>5</bold> dorsal habitus <bold>6</bold> ventral habitus <bold>7</bold> lateral habitus <bold>8</bold> head, frontal view.</p></caption><graphic xmlns:xlink="http://www.w3.org/1999/xlink" xlink:href="zookeys-637-081-g001.jpg" position="float" orientation="portrait" xlink:type="simple" id="oo_113430.jpg"/></fig></tp:treatment-sec><tp:treatment-sec sec-type="description" id="SECID0EQGAC"><title>Dimensions</title><p>
            <bold>(mm).</bold> Holotype female: Total length, 13.70; prothoracic length, 2.35; basal prothoracic width, 2.55; distal prothoracic width, 2.40; largest prothoracic width (between apices of lateral tubercles), 3.15; humeral width, 3.70; elytral length, 10.10. Paratype male: Total length, 13.00; humeral width, 3.00.</p></tp:treatment-sec><tp:treatment-sec sec-type="type material" id="SECID0EYGAC"><title>Type material.</title><p>Holotype female from <bold>BOLIVIA</bold>, Santa Cruz: 20 km N Camiri (road to Eyti, 6–8 km E Hwy 9; 1250 m; <named-content xmlns:xlink="http://www.w3.org/1999/xlink" content-type="dwc:verbatimCoordinates" xlink:type="simple"><named-content content-type="geo-json" specific-use="{&#34;type&#34;:&#34;Point&#34;,&#34;coordinates&#34;:[-63.483333,-19.083333]}" id="NCID0EDHAC" xlink:type="simple">19°5'S / 63°29'W</named-content></named-content>), 26.XI.2013, Wappes &amp; Skillman col. (<abbrev xmlns:xlink="http://www.w3.org/1999/xlink" content-type="institution" xlink:title="Museo de Historia Natural, Noel Kempff Mercado, Santa Cruz de la Sierra, Bolivia" id="ABBRID0EIHAC" xlink:type="simple">MNKM</abbrev>). Paratype male from <bold>BOLIVIA</bold>, Santa Cruz: road to Eyti (Cordillera Prov.; 10.5 km NE of Highway 9, 22 km NNE of Camiri; 1140 m; <named-content xmlns:xlink="http://www.w3.org/1999/xlink" content-type="dwc:verbatimCoordinates" xlink:type="simple"><named-content content-type="geo-json" specific-use="{&#34;type&#34;:&#34;Point&#34;,&#34;coordinates&#34;:[-63.484167,-19.842667]}" id="NCID0ERHAC" xlink:type="simple">19°50.56'S / 63°29.05'W</named-content></named-content>), 3–4.XII.2013, Lingafelter col. (<abbrev xmlns:xlink="http://www.w3.org/1999/xlink" content-type="institution" xlink:title="Steven W. Lingafelter Private Collection, Hereford, Arizona, USA" id="ABBRID0EWHAC" xlink:type="simple">SLPC</abbrev>).</p></tp:treatment-sec><tp:treatment-sec sec-type="etymology" id="SECID0E1HAC"><title>Etymology.</title><p>Named for the city (Camiri) in southern Santa Cruz Department, Bolivia, near where the new species was collected.</p></tp:treatment-sec><tp:treatment-sec sec-type="remarks" id="SECID0E6HAC"><title>Remarks.</title><p>
            <italic><tp:taxon-name><tp:taxon-name-part taxon-name-part-type="genus">Ataxia</tp:taxon-name-part> <tp:taxon-name-part taxon-name-part-type="species">camiriensis</tp:taxon-name-part></tp:taxon-name></italic> sp. n. is similar to <italic><tp:taxon-name><tp:taxon-name-part taxon-name-part-type="genus">Ataxia</tp:taxon-name-part> <tp:taxon-name-part taxon-name-part-type="species">luteifrons</tp:taxon-name-part></tp:taxon-name></italic> (Bruch, 1926), but differs as follows: pronotum without large white pubescence areas; elytral pubescence not white along suture; base of elytra without distinct transverse band of white pubescence. In <italic><tp:taxon-name><tp:taxon-name-part taxon-name-part-type="genus">Ataxia</tp:taxon-name-part> <tp:taxon-name-part taxon-name-part-type="species">luteifrons</tp:taxon-name-part></tp:taxon-name></italic> pronotum has a large white pubescent area, elytral pubescence is white along suture, and a distinct transverse band of white pubescence is present along base of elytra.</p><p>
            <italic><tp:taxon-name><tp:taxon-name-part taxon-name-part-type="genus">Ataxia</tp:taxon-name-part> <tp:taxon-name-part taxon-name-part-type="species">camiriensis</tp:taxon-name-part></tp:taxon-name></italic> sp. n. can be included in the alternative of couplet “21” from <xref ref-type="bibr" rid="B1">Breuning (1961)</xref>:</p><table-wrap content-type="key" position="anchor" orientation="portrait"><table id="TID0EBGAC" rules="all"><tbody><tr><td rowspan="1" colspan="1">21</td><td rowspan="1" colspan="1">Elytra coarsely and roughly punctate on basal area. Mexico (Veracruz), Guatemala, Honduras, Nicaragua, Costa Rica, Colombia, Venezuela, French Guiana, Guyana, Peru, Bolivia, Brazil (Amapá, Maranhão)</td><td rowspan="1" colspan="1">
                    <bold><italic><tp:taxon-name><tp:taxon-name-part taxon-name-part-type="genus">Ataxia</tp:taxon-name-part> <tp:taxon-name-part taxon-name-part-type="species">operaria</tp:taxon-name-part></tp:taxon-name></italic> (Erichson, 1848)</bold>
                  </td></tr><tr><td rowspan="1" colspan="1">–</td><td rowspan="1" colspan="1">Elytra very finely punctate on basal area [actually, coarsely, sparsely punctate]</td><td rowspan="1" colspan="1">
                    <bold>21</bold>’</td></tr><tr><td rowspan="1" colspan="1">21’</td><td rowspan="1" colspan="1">Pronotum with large area with white pubescence; base of elytra with transverse band with white pubescence; elytra with white pubescence along suture. Bolivia (Santa Cruz), Paraguay, Argentina (Catamarca, Santiago del Estero, La Rioja, Mendoza, Santa Fé)</td><td rowspan="1" colspan="1">
                    <bold><italic><tp:taxon-name><tp:taxon-name-part taxon-name-part-type="genus">Ataxia</tp:taxon-name-part> <tp:taxon-name-part taxon-name-part-type="species">luteifrons</tp:taxon-name-part></tp:taxon-name></italic> (Bruch, 1926)</bold>
                  </td></tr><tr><td rowspan="1" colspan="1">–</td><td rowspan="1" colspan="1">Pronotum lacking large white pubescence areas; base of elytra without distinct white pubescent transverse band; elytra without white pubescence along suture. Bolivia (Santa Cruz)</td><td rowspan="1" colspan="1">
                    <bold><italic><tp:taxon-name><tp:taxon-name-part taxon-name-part-type="genus">Ataxia</tp:taxon-name-part> <tp:taxon-name-part taxon-name-part-type="species">camiriensis</tp:taxon-name-part></tp:taxon-name></italic> sp. n.</bold>
                  </td></tr></tbody></table></table-wrap></tp:treatment-sec><ref-list><ref id="B1"><mixed-citation xmlns:xlink="http://www.w3.org/1999/xlink" xlink:type="simple">
          <person-group><name name-style="western"><surname>Breuning</surname><given-names>S</given-names></name></person-group> (<year>1961</year>) <article-title>Révision des <tp:taxon-name><tp:taxon-name-part taxon-name-part-type="tribe">Pteropliini</tp:taxon-name-part></tp:taxon-name> (Col. <tp:taxon-name><tp:taxon-name-part taxon-name-part-type="family">Cerambycidae</tp:taxon-name-part></tp:taxon-name>).</article-title> <source>Pesquisas, Zoologia</source> (<volume-series>5</volume-series>) <volume>9</volume>: <fpage>5</fpage>–<lpage>61</lpage>.</mixed-citation></ref></ref-list></tp:taxon-treatment>
