# Supplementary material for: New South American species of Lamiinae (Coleoptera, Cerambycidae)
Source: Zookeys. 2016 Dec 2;(637):81–8. doi: 10.3897/zookeys.637.11001 (PMC5240123; doi:10.3897/zookeys.637.11001)
Supplement: XML Treatment for Falsamblesthis uniformis [file zookeys.637.11001-treatment2.xml]

<!DOCTYPE tp:taxon-treatment
  PUBLIC "-//TaxonX//DTD Taxonomic Treatment Publishing DTD v0 20100105//EN" "tax-treatment-NSO.dtd">
<tp:taxon-treatment xmlns:tp="http://www.plazi.org/taxpub"><tp:treatment-meta><kwd-group><label>Taxon classification</label><kwd><named-content content-type="kingdom">Animalia</named-content></kwd><kwd><named-content content-type="order">Coleoptera</named-content></kwd><kwd><named-content content-type="family">Cerambycidae</named-content></kwd></kwd-group><mixed-citation publication-type="journal"><person-group><name><surname>Galileo</surname><given-names>Maria Helena M.</given-names></name><name><surname>Santos-Silva</surname><given-names>Antonio</given-names></name></person-group><article-title>New South American species of <tp:taxon-name><tp:taxon-name-part taxon-name-part-type="subfamily">Lamiinae</tp:taxon-name-part></tp:taxon-name> (<tp:taxon-name><tp:taxon-name-part taxon-name-part-type="order">Coleoptera</tp:taxon-name-part></tp:taxon-name>, <tp:taxon-name><tp:taxon-name-part taxon-name-part-type="family">Cerambycidae</tp:taxon-name-part></tp:taxon-name>)</article-title><source>Zookeys</source><day>2</day><month>12</month><year>2016</year><volume>2016</volume><issue>637</issue><fpage>81</fpage><lpage>88</lpage><pub-id pub-id-type="doi">10.3897/zookeys.637.11001</pub-id></mixed-citation></tp:treatment-meta><tp:nomenclature><tp:taxon-name>
            <tp:taxon-name-part taxon-name-part-type="genus">Falsamblesthis</tp:taxon-name-part>
            <tp:taxon-name-part taxon-name-part-type="species">uniformis</tp:taxon-name-part>
            <object-id xmlns:xlink="http://www.w3.org/1999/xlink" content-type="zoobank" xlink:type="simple">http://zoobank.org/4E1D87C5-5C86-49A0-9D1A-96A0E4CBEBBA</object-id>
          </tp:taxon-name><tp:taxon-status xmlns:xlink="http://www.w3.org/1999/xlink" xlink:type="simple">sp. n.</tp:taxon-status><xref ref-type="fig" rid="F1">Figs 5</xref><xref ref-type="fig" rid="F1">, 6</xref><xref ref-type="fig" rid="F1">, 7</xref><xref ref-type="fig" rid="F1">, 8</xref><!--PageBreak--><!--PageBreak--></tp:nomenclature><tp:treatment-sec sec-type="diagnosis" id="SECID0EGOAC"><title>Diagnosis.</title><p>The vertex with yellow pubescence throughout distinguishes this species of the other of the genus.</p><!--PageBreak--></tp:treatment-sec><tp:treatment-sec sec-type="description" id="SECID0EMOAC"><title>Description.</title><p>
            <bold>Female.</bold> Integument black except mouthparts yellowish-brown, antennae dark reddish-brown, gradually lighter toward distal segments, and legs dark reddish-brown.</p><p>
            <bold><italic>Head</italic>.</bold> Frons moderately coarsely, abundantly punctate; with whitish pubescence partially obscuring integument, more pale yellow toward antennal tubercles; with long, erect, sparse pale yellow setae laterally. Vertex moderately coarsely, abundantly punctate; with yellow pubescence obscuring integument, mainly toward prothorax, interspersed with long, erect, sparse pale yellow setae. Area behind upper eye lobes with pubescence and erect setae as on vertex; area behind lower eye lobes coarsely, sparsely punctate, with yellowish-white pubescence not obscuring integument and long, erect, sparse pale yellow setae close to eye. Area on sides of gulamentum moderately finely rugose-punctate. Gulamentum finely, transversely punctate except smooth elevated anterior area; elevated area with short whitish pubescence, not obscuring integument, interspersed with a few long, erect whitish setae. Postclypeus with yellowish-white pubescence not obscuring integument, centrally interspersed with long, erect, sparse yellowish-white setae. Labrum coplanar with anteclypeus on basal half, inclined on distal half; finely, abundantly punctate laterally, smooth centrally; with decumbent, moderately long yellowish-white setae on punctate area, glabrous centrally; with fringe of yellow setae on distal margin. Distance between upper eye lobes 0.30 times length of scape; distance between lower eye lobes 0.75 times length of scape. Antennae 1.95 times elytral length, reaching elytral apex at apex of antennomere VII; with long, erect, moderately sparse pale yellow seta ventrally (sparser, shorter toward distal segment); antennal formula (ratio) based on length of antennomere III: scape = 0.75; pedicel = 0.15; IV = 1.41; V = 1.12; VI = 0.92; VII = 0.74; VIII = 0.63; IX = 0.60; X = 0.54; XI = 0.54.</p><p>
            <bold><italic>Thorax</italic>.</bold> Prothorax 1.1 times wider than long (including lateral tubercles); lateral tubercle small, conical, with acute apex slightly curved backward, placed before midlength. Pronotum coarsely, densely punctate; with yellowish-white pubescence partially obscuring integument (slightly yellower centrally close to basal and distal margins); with long, erect, sparse pale yellow setae throughout. Sides of prothorax and prosternum with sculpture and pubescence as on pronotum. Mesosternum coarsely, moderately sparsely punctate (punctures slightly smaller than on prosternum); with yellowish-white pubescence not obscuring integument. Mesepisternum, mesepimeron and metepisternum smooth; with yellowish-white pubescence partially obscuring integument. Metasternum coarsely, abundantly punctate laterally, gradually sparser toward center; with yellowish-white pubescence not obscuring integument, sparser toward central region; with short, erect, sparse pale yellow setae throughout. Scutellum with dense yellow pubescence. <italic>Elytra</italic>. Coarsely, abundantly punctate on basal third, slightly finer and sparser toward apex; with yellowish-white pubescence partially obscuring integument; with moderately long, erect, sparse pale yellow setae throughout. <italic>Legs</italic>. Femora with yellowish-white pubescence not obscuring integument. Protibiae with pale yellow pubescence not obscuring integument, except on distal half of ventral side, interspersed with long, erect, sparse pale yellow setae; mesotibiae with pale yellow setae, gradually denser and longer toward apex (notably denser and golden on distal half of dorsal side); metatibiae with pale yellow setae, gradually longer toward apex.</p><!--PageBreak--><p>
            <bold><italic>Abdomen</italic>.</bold> Ventrites finely, moderately sparsely punctate (punctures distinctly finer and sparser from I to V); with yellowish-white pubescence not obscuring integument, interspersed with long, erect, sparse pale yellow setae (more abundant on V); ventrite V with small, longitudinal depression on center of base, with distinct, semicircular depression on distal half (notably deeper centrally close to apex); apex of ventrite V truncate, centrally widely, deeply emarginate.</p></tp:treatment-sec><tp:treatment-sec sec-type="description" id="SECID0EOPAC"><title>Dimensions</title><p>
            <bold>(mm), holotype female.</bold> Total length, 9.65; prothoracic length, 2.00; basal prothoracic width, 1.75; distal prothoracic width, 1.70; largest prothoracic width (between apices of lateral tubercles), 2.15; humeral width, 2.40; elytral length, 6.70.</p></tp:treatment-sec><tp:treatment-sec sec-type="type material" id="SECID0EWPAC"><title>Type material.</title><p>Holotype female from <bold>PERU</bold>, Amazonas: 12 km W Bagua Grande (<named-content xmlns:xlink="http://www.w3.org/1999/xlink" content-type="dwc:verbatimCoordinates" xlink:type="simple"><named-content content-type="geo-json" specific-use="{&#34;type&#34;:&#34;Point&#34;,&#34;coordinates&#34;:[-78.536500,-5.725700]}" id="NCID0ECAAE" xlink:type="simple">-5.7257 / -78.5365</named-content></named-content>; 540 m), 14–17.XI.2007, M. E. Irwin &amp; P. D. Parker col. (<named-content xmlns:xlink="http://www.w3.org/1999/xlink" content-type="dwc:institutional_code" xlink:type="simple">FSCA</named-content>).</p></tp:treatment-sec><tp:treatment-sec sec-type="etymology" id="SECID0ELAAE"><title>Etymology.</title><p>Named for its uniform pubescent appearance.</p></tp:treatment-sec><tp:treatment-sec sec-type="remarks" id="SECID0EQAAE"><title>Remarks.</title><p>
            <italic><tp:taxon-name><tp:taxon-name-part taxon-name-part-type="genus">Falsamblesthis</tp:taxon-name-part> <tp:taxon-name-part taxon-name-part-type="species">uniformis</tp:taxon-name-part></tp:taxon-name></italic> sp. n. is similar to <italic><tp:taxon-name><tp:taxon-name-part taxon-name-part-type="genus">Falsamblesthis</tp:taxon-name-part> <tp:taxon-name-part taxon-name-part-type="species">ibiyara</tp:taxon-name-part></tp:taxon-name></italic> Marinoni, 1978, but differs as follows: pronotum convex; distance between upper eye lobes about 1.5 times width of one lobe; pubescence on vertex yellow throughout. In <italic><tp:taxon-name><tp:taxon-name-part taxon-name-part-type="genus">Falsamblesthis</tp:taxon-name-part> <tp:taxon-name-part taxon-name-part-type="species">ibiyara</tp:taxon-name-part></tp:taxon-name></italic> the pronotum is flat, distance between upper eye lobes is wider than twice the width of one lobe, and the pubescence between antennal tubercles and remaining surface of vertex has different color.</p><p>
            <italic><tp:taxon-name><tp:taxon-name-part taxon-name-part-type="genus">Falsamblesthis</tp:taxon-name-part> <tp:taxon-name-part taxon-name-part-type="species">uniformis</tp:taxon-name-part></tp:taxon-name></italic> sp. n. can be included in the alternative of couplet 5 from <xref ref-type="bibr" rid="B2">Galileo and Martins (1987)</xref>:</p><table-wrap content-type="key" position="anchor" orientation="portrait"><table id="TID0EONAC" rules="all"><tbody><tr><td rowspan="1" colspan="1">5</td><td rowspan="1" colspan="1">Sides of metasternum coarsely and abundantly punctate</td><td rowspan="1" colspan="1">
                    <bold>5</bold>’</td></tr><tr><td rowspan="1" colspan="1">–</td><td rowspan="1" colspan="1">Sides of metasternum smooth. Ecuador</td><td rowspan="1" colspan="1">
                    <bold><italic><tp:taxon-name><tp:taxon-name-part taxon-name-part-type="genus">Falsamblesthis</tp:taxon-name-part> <tp:taxon-name-part taxon-name-part-type="species">macilenta</tp:taxon-name-part></tp:taxon-name></italic> (Gounelle, 1910)</bold>
                  </td></tr><tr><td rowspan="1" colspan="1">5’</td><td rowspan="1" colspan="1">Distance between upper eye lobes about 1.5 times width of one lobe; vertex with yellow pubescence throughout. Peru</td><td rowspan="1" colspan="1">
                    <bold><italic><tp:taxon-name><tp:taxon-name-part taxon-name-part-type="genus">Falsamblesthis</tp:taxon-name-part> <tp:taxon-name-part taxon-name-part-type="species">uniformis</tp:taxon-name-part></tp:taxon-name></italic> sp. n.</bold>
                  </td></tr><tr><td rowspan="1" colspan="1">–</td><td rowspan="1" colspan="1">Distance between upper eye lobes wider than twice the width of one lobe; pubescence between antennal tubercles and remaining surface of vertex with different color. Brazil (Bahia, Minas Gerais, Espírito Santo, Rio de Janeiro, São Paulo, Paraná, Santa Catarina, Rio Grande do Sul)</td><td rowspan="1" colspan="1">
                    <bold><italic><tp:taxon-name><tp:taxon-name-part taxon-name-part-type="genus">Falsamblesthis</tp:taxon-name-part> <tp:taxon-name-part taxon-name-part-type="species">ibiyara</tp:taxon-name-part></tp:taxon-name></italic> Marinoni, 1978</bold>
                  </td></tr></tbody></table></table-wrap></tp:treatment-sec><tp:treatment-sec><!--Section generated to contain objects referenced in tp:taxon-treatment.--><fig id="F1" position="float" orientation="portrait"><label>Figures 1–8.</label><caption><p>
          <bold>1–4</bold> <italic><tp:taxon-name><tp:taxon-name-part taxon-name-part-type="genus">Ataxia</tp:taxon-name-part> <tp:taxon-name-part taxon-name-part-type="species">camiriensis</tp:taxon-name-part></tp:taxon-name></italic> sp. n., holotype female: <bold>1</bold> dorsal habitus <bold>2</bold> ventral habitus <bold>3</bold> lateral habitus <bold>4</bold> head, frontal view <bold>5–8</bold> <italic><tp:taxon-name><tp:taxon-name-part taxon-name-part-type="genus">Falsamblesthis</tp:taxon-name-part> <tp:taxon-name-part taxon-name-part-type="species">uniformis</tp:taxon-name-part></tp:taxon-name></italic> sp. n., holotype female: <bold>5</bold> dorsal habitus <bold>6</bold> ventral habitus <bold>7</bold> lateral habitus <bold>8</bold> head, frontal view.</p></caption><graphic xmlns:xlink="http://www.w3.org/1999/xlink" xlink:href="zookeys-637-081-g001.jpg" position="float" orientation="portrait" xlink:type="simple" id="oo_113430.jpg"/></fig></tp:treatment-sec><ref-list><ref id="B2"><mixed-citation xmlns:xlink="http://www.w3.org/1999/xlink" xlink:type="simple">
          <person-group><name name-style="western"><surname>Galileo</surname><given-names>MHM</given-names></name><name name-style="western"><surname>Martins</surname><given-names>UR</given-names></name></person-group> (<year>1987</year>) <article-title>Sobre <tp:taxon-name><tp:taxon-name-part taxon-name-part-type="tribe">Falsamblesthiini</tp:taxon-name-part></tp:taxon-name> (<tp:taxon-name><tp:taxon-name-part taxon-name-part-type="order">Coleoptera</tp:taxon-name-part></tp:taxon-name>, <tp:taxon-name><tp:taxon-name-part taxon-name-part-type="family">Cerambycidae</tp:taxon-name-part></tp:taxon-name>, <tp:taxon-name><tp:taxon-name-part taxon-name-part-type="subfamily">Lamiinae</tp:taxon-name-part></tp:taxon-name>) I. Revisão do gênero <italic><tp:taxon-name><tp:taxon-name-part taxon-name-part-type="genus">Falsamblesthis</tp:taxon-name-part></tp:taxon-name></italic> Breuning, 1959.</article-title> <source>Revista Brasileira de Entomologia</source> <volume>31</volume>(<issue>3</issue>): <fpage>447</fpage>–<lpage>452</lpage>.</mixed-citation></ref></ref-list></tp:taxon-treatment>
